# Supplementary material for: UNC-16/JIP3 regulates early events in synaptic vesicle protein trafficking via LRK-1/LRRK2 and AP complexes
Source: PLoS Genet. 2017 Nov 16;13(11):e1007100. doi: 10.1371/journal.pgen.1007100 (PMC5716593; doi:10.1371/journal.pgen.1007100)
Supplement: S1 Table — (XLSX) [file pgen.1007100.s005.xlsx]

## Sheet: Sheet1
	Genotype	% of animals showing dendritic mis-localization
		SNB-1::GFP	Man-II::GFP
	wild type	0 (n*=40)	3 (n=40)
	unc-16 (tb109)	100 (n=20)	95 (n=20)
	unc-16 (km75)	100 (n=20)	80 (n=24)
	unc-16 (e109)	100 (n=23)	ND
	unc-16 (ju146)	100 (n=22)	ND
	lrk-1 (km17)	100 (n=20)	8 (n=75)
	unc-16 (tb109); kmEx1180	85 (n=40)	ND
	unc-16 (tb109); kmEx1000	20 (n=15)	ND
	unc-101 (m1)	0 (n=30)	ND
	lrk-1 (km17), unc-101 (m1)	0 (n=25)	ND
	unc-101 (m1); unc-16 (tb109)	30 (n=20)	0 (n=25)
	unc-101 (m1); unc-16 (km75)	20 (n=30)	ND
	unc-101 (m1); unc-16 (e109)	20 (n=26)	4 (n=18)
	dhc-1 (js319)	0 (n=20)	ND
	dhc-1 (js319); unc-16 (tb109)	100 (n=6)	ND
	klp-4 (tm2114)	0 (n=25)	ND
	unc-16 (tb109); klp-4 (tm2114)	100 (n=25)	ND
	n= number of animals
	ND = not determined
