# Supplementary material for: UNC-16/JIP3 regulates early events in synaptic vesicle protein trafficking via LRK-1/LRRK2 and AP complexes
Source: PLoS Genet. 2017 Nov 16;13(11):e1007100. doi: 10.1371/journal.pgen.1007100 (PMC5716593; doi:10.1371/journal.pgen.1007100)
Supplement: S2 Table — (XLSX) [file pgen.1007100.s006.xlsx]

## Sheet: Sheet1
	Genotype	% of movies showing large compartments in t* minutes of imaging
		GFP::RAB-3	SNB-1::GFP
	Wild type	0 (t=42)	0 (t=42)
	unc-16 (tb109)	60 (t=35)	50 (t=28)
	unc-16 (e109)	45 (t=32)	40 (t=28)
	unc-116 (e2310)	0 (t=29)	0 (t=24)
	unc-16 (tb109); unc-116 (e2310)	35 (t=28)	39 (t=26)
	unc-104 (e1265)	0 (t=24)	0 (t=24)
	unc-104 (e1265); unc-16 (tb109)	42 (t=28)	43 (t=29)
	dhc-1 (js121)	0 (t=23)	ND
	jnk-1 (gk7)	0 (t=26)	ND
	sad-1 (ky289)	ND	0 (t=31)
	syd-1 (ju82)	0 (t=32))	0 (t=31)
	unc-76 (n2398)	ND	0.03 (t=32)
	unc-14 (e57)	ND	0.04 (t=32)
	*t = total imaging duration for respective genotype. Each individual movie was acquired at 4-5 fps for a duration of ~70s
	#ND = not determined
