# Supplementary material for: UNC-16/JIP3 regulates early events in synaptic vesicle protein trafficking via LRK-1/LRRK2 and AP complexes
Source: PLoS Genet. 2017 Nov 16;13(11):e1007100. doi: 10.1371/journal.pgen.1007100 (PMC5716593; doi:10.1371/journal.pgen.1007100)
Supplement: S3 Table — (XLSX) [file pgen.1007100.s007.xlsx]

## Sheet: Sheet1
	Phenotype	unc-16	lrk-1	lrk-1;	unc-101	apb-3
				unc-16
	Dendritic mis-localization of SVP SNB-1	Yes	Yes	Yes	No	Yes
	Exclusion defects (Golgi enzymes co-transported with SVP)	Yes	No	Yes	No	No
	Inclusion defects (certain SVPs predominantly travel separately)	Yes	Yes	Yes	No	Yes
	Size of SVP transport carrier	Increased	Increased	Increased	Increased	No
	Dependence on UNC-104 motor	Largely independent	Partially dependent	Largely independent	Largely dependent	Partially dependent
	Axonal mis-localization of dendritic protein ODR-10	Yes	No	Yes	No	ND
