# Supplementary material for: UNC-16/JIP3 regulates early events in synaptic vesicle protein trafficking via LRK-1/LRRK2 and AP complexes
Source: PLoS Genet. 2017 Nov 16;13(11):e1007100. doi: 10.1371/journal.pgen.1007100 (PMC5716593; doi:10.1371/journal.pgen.1007100)
Supplement: S4 Table — (XLSX) [file pgen.1007100.s008.xlsx]

## Sheet: Sheet1
	Strain Number	Genotype	Reference
	N2	Bristol wild type	Brenner, S., 1974
	TT130	tb109	This study
		juIs162 (Punc-16::UNC-16::GFP), oxIs590 II (Prund-1::RUND-1::tagRFP)	This study
	TT1556	juIs162 (Punc-16::UNC-16::GFP), tbEx254 (Pmec-7::MAN-II::mCherry)	This study
	NM2689	jsIs821 (Pmec-7::GFP::RAB-3)	Bounoutas et. al., 2009
	NM664	jsIs37 V (Pmec-7::SNB-1::GFP)	Nonet et. al., 1999
	NM2415	jsIs682 III (Prab-3::GFP::RAB-3)	Nonet et. al., 1999
	TT1025	unc-16 (tb109) III; jsIs821 X	This study
	TT1221	unc-16 (tb109) III; jsIs821 X; tbEx254	This study
	TT1555	tbEx254 (Pmec-7::MAN-II::mCherry); jsIs821 X	This study
	TT515	unc-16 (e109) III; jsIs821 X	This study
		unc-16 (e109) III; jsIs821 X; tbEx254	This study
	TT1884	tbIs227 (Pmec-4::mCherry::RAB-3)	This study
	TT1930	tbIs227; jsIs37 V	This study
	TT1931	unc-16 (tb109) III; tbIs227; jsIs37 V	This study
		unc-16 (e109) III; tbIs227; jsIs37 V	This study
	CZ2060	juIs137 II (Pflp-13::SNB-1::GFP)	Sakaguchi-Nakashima et. al., 2007
	TT1619	juIs137 II; unc-16 (tb109) III	This study
	KU1025	lrk-1 (km17) I; juIs137 II	Sakaguchi-Nakashima et. al., 2007
	TT1649	lrk-1 (km17) I; juIs137 II; unc-16 (tb109) III	This study
	TT2088	lrk-1 (km17) I; jsIs821 X; tbEx254	This study
		lrk-1 (km41) I; jsIs821 X; tbEx254	This study
	TT2042	lrk-1 (km17) I; unc-16 (tb109) III; jsIs821 X; tbEx254	This study
		lrk-1 (km17) I; tbIs227; jsIs37 V	This study
	TT1932	lrk-1 (km41) I; tbIs227; jsIs37 V	This study
	TT2121	lrk-1 (km17) I; unc-16 (tb109) III; tbIs227; jsIs37 V	This study
	TT1187	lrk-1 (km17) I; jsIs821 X	This study
	TT1911	lrk-1 (km41) I; jsIs37 V	This study
	TT1222	lrk-1 (km17) I; unc-16 (tb109) III; jsIs821 X	This study
	KU1200	kmEx1180 (Plrk-1::LRK-1::FLAG)	Sakaguchi-Nakashima et. al., 2007
		juIs137 II; unc-16 (tb109) III; kmEx1180	This study
	TT1995	jsIs821 X; kmEx1180	This study
		unc-16 (tb109) III; jsIs821 X; tbEx254; kmEx1180	This study
	TT2090	tbIs259 (integrated Plrk-1::LRK-1::FLAG)	This study
	TT506	unc-16 (tb109) III; tbIs227; jsIs37; jsIs821 X; tbIs259	This study
	TT1534	unc-16 (tb109) III; jsIs821 X; kmEx1180	This study
		kmEx1119 [Pflp-13::lrk-1::Venus + Pflp-13::mig-23::cfp]	Matsumoto lab
	TT1958	unc-16 (tb109) III; kmEx1119	This study
	CX3572	kyIs105 V (Pstr-3::SNB-1::GFP)	Dwyer et. al., 2001
	TT1608	unc-16 (tb109) III; kyIs105 V	This study
	TT1211	unc-101 (m1) I; kyIs105 V	This study
		unc-101 (m1) I; unc-16 (tb109) III; kyIs105 V	This study
	TT1216	unc-101 (m1) I; jsIs821 X	This study
		unc-101 (m1) I; jsIs821 X; tbEx254	This study
		unc-101 (m1) I, lrk-1 (km17) I; jsIs821 X; tbEx254	This study
		unc-101 (m1) I; unc-16 (tb109) III; jsIs821 X; tbEx254	This study
	TT402	apb-3 (ok429) I; jsIs821 X	This study
	TT2291	apb-3 (ok429) I; jsIs821 X; tbEx254	This study
	TT2031	unc-101 (m1) I; tbIs227; jsIs37 V	This study
	TT2168	apb-3 (ok429) I; tbIs227; jsIs37 V	This study
		apb-3 (ok429) I; unc-16 (tb109) III; tbIs227; jsIs37 V	This study
	TT2287	apb-3 (ok429) I, lrk-1 (km17) I; tbIs227; jsIs37 V	This study
	TT785	apb-3 (ok429) I; unc-16 (tb109) III; tbIs227; jsIs37 V; tbIs259	This study
	TT2026	unc-101 (m1) I; jsIs682 III	This study
	TT1893	oqEx[Punc-101::UNC-101::GFP]	Kaplan et. al., 2010
	TT1538	unc-16 (tb109) III; oqEx[Punc-101::UNC-101::GFP]	This study
	TT1537	lrk-1 (km17); oqEx[Punc-101::UNC-101::GFP +pRF4]	This study
		unc-16 (tb109) III; oqEx[Punc-101::UNC-101::GFP +pRF4]; kmEx1180	This study
	TT1914	kmEx1180; oqEx[Punc-101::UNC-101::GFP +pRF4]	This study
		unc-104 (e1265) II; jsIs821 X	Hall and Hedgecock, 1991
	TT966	unc-104 (e1265) II; unc-16 (tb109) III; jsIs821 X	This study
	TT1628	lrk-1 (km17) I; unc-104 (e1265) II; jsIs821 X	This study
	TT2076	unc-104 (e1265) II; unc-16 (tb109) III; jsIs821 X; kmEx1180	This study
	KU1000	kmEx1000 (Pjkk-1::T7::UNC-16)	Matsumoto Lab
	TT1621	lrk-1 (km17) I; jsIs821 X; kmEx1000	This study
	TT2085	lrk-1 (km17) I; unc-104 (e1265) II; jsIs821 X; kmEx1000	This study
		unc-101 (m1) I; unc-101 (e1265) II; jsIs821 X	This study
	TT971	apb-3 (ok429) I; unc-101 (e1265) II; jsIs821 X	This study
	TT1910	unc-16 (tb109) III; jsIs1 (Psnb-1::SNB-1::GFP)	This study
	CX3877	kyIs156 X (Pstr-1::ODR-10::GFP)	Dwyer et. al., 2001
	TT1552	unc-16 (tb109) III; kyIs156 X	This study
	TT1549	lrk-1 (km17) I; kyIs156 X	This study
	TT2049	tbEx253 (Pmec-7::ST::GFP); tbIs227	This study
	TT2157	unc-16 (tb109) III; tbIs227; tbEx253	This study
	TT2158	lrk-1 (km17) I; tbIs227; tbEx253	This study
	TT2153	unc-101 (m1) I; tbIs227; tbEx253	This study
	EG5606	oxIs590 II (Prund-1::RUND-1::tagRFP)	Ailion lab
	TT533	oxIs590 II (Prund-1::RUND-1::tagRFP); unc-16 (tb109) III	This study
	EG6359	oxSi308 IV (Prund-1::eGFP::Rab-6.2)	Ailion lab
	TT2296	unc-16 (tb109) III; oxSi308 IV (Prund-1::eGFP::Rab6.2)	This study
		kyEx3233 (Pdes-2::EBP-2::GFP)	Bargmann lab
	TT2213	unc-16 (tb109) III; kyEx3233	This study
